# Supplementary material for: Mapping of Quantitative Trait Loci Controlling Egg-Quality and -Production Traits in Japanese Quail (Coturnix japonica) Using Restriction-Site Associated DNA Sequencing
Source: Genes (Basel). 2021 May 13;12(5):735. doi: 10.3390/genes12050735 (PMC8153160; doi:10.3390/genes12050735)
Supplement: Supplementary file 1 [file genes-12-00735-s001.zip]

Archive with 1 entries (1 files):
- genes-1172563-supplementary.pdf
